# Supplementary material for: Impaired NRF2 Inhibits Recovery from Ischemic Reperfusion Injury in the Aging Kidney
Source: Antioxidants (Basel). 2023 Jul 18;12(7):1440. doi: 10.3390/antiox12071440 (PMC10376352; doi:10.3390/antiox12071440)
Supplement: Supplementary file 1 [file antioxidants-12-01440-s001.zip]

Archive with 1 entries (1 files):
- antioxidants-2486574-supplementary.pdf
